# Supplementary material for: E-Scooter-Associated Injury Types and Injury Severity: A Systematic Review and Meta-Analysis
Source: J Clin Med. 2026 Mar 12;15(6):2154. doi: 10.3390/jcm15062154 (PMC13026923; doi:10.3390/jcm15062154)
Supplement: Supplementary file 1 [file jcm-15-02154-s001.zip]

Archive with 1 entries (1 files):
- jcm-4152834-supplementary.pdf
